# Supplementary material for: Morphology of Vavilovia formosa (Steven) Fed. Nodules Induced by Different Rhizobia Strains
Source: Plants (Basel). 2025 Dec 10;14(24):3764. doi: 10.3390/plants14243764 (PMC12736739; doi:10.3390/plants14243764)
Supplement: Supplementary file 1 [file plants-14-03764-s001.zip]

Archive with 1 entries (1 files):
- plants-3954756-supplementary.pdf
